# Supplementary material for: Fish isoallergens and variants: database compilation, in silico allergenicity prediction challenges, and epitope-based threshold optimization
Source: Front Bioinform. 2025 Oct 20;5:1669237. doi: 10.3389/fbinf.2025.1669237 (PMC12580176; doi:10.3389/fbinf.2025.1669237)
Supplement: Supplementary file 1 [file Table2.xlsx]

## Sheet: Positive
Epitope ID - IEDB IRI	Epitope - Object Type	Epitope - Name	Epitope - Modified Residue(s)	Epitope - Modifications	Epitope - Starting Position	Epitope - Ending Position	Epitope - Source Molecule	Epitope - Source Molecule IRI	Epitope - Molecule Parent	Epitope - Molecule Parent IRI	Epitope - Source Organism	Epitope - Source Organism IRI	Epitope - Species	Epitope - Species IRI	Related Object - Epitope Relation	Related Object - Object Type	Related Object - Name	Related Object - Starting Position	Related Object - Ending Position	Related Object - IRI	Related Object - Synonyms	Related Object - Source Molecule	Related Object - Source Molecule IRI	Related Object - Molecule Parent	Related Object - Molecule Parent IRI	Related Object - Source Organism	Related Object - Source Organism IRI	Related Object - Species	Related Object - Species IRI
https://www.iedb.org/epitope/100	Linear peptide	AAEAACFK			13	20	Parvalbumin beta	http://www.ncbi.nlm.nih.gov/protein/P02622.1	Gad m 1	http://www.uniprot.org/uniprot/Q90YL0	Gadus morhua callarias	http://purl.obolibrary.org/obo/NCBITaxon_8053	Gadus morhua	http://purl.obolibrary.org/obo/NCBITaxon_8049
https://www.iedb.org/epitope/7935	Linear peptide	DEDGFY			25	30	Parvalbumin beta	http://www.ncbi.nlm.nih.gov/protein/P02622.1	Gad m 1	http://www.uniprot.org/uniprot/Q90YL0	Gadus morhua callarias	http://purl.obolibrary.org/obo/NCBITaxon_8053	Gadus morhua	http://purl.obolibrary.org/obo/NCBITaxon_8049
https://www.iedb.org/epitope/12162	Linear peptide	EGFIEEDELKLFLIAFAADLR			55	75	Parvalbumin beta	http://www.ncbi.nlm.nih.gov/protein/P02622.1	Gad m 1	http://www.uniprot.org/uniprot/Q90YL0	Gadus morhua callarias	http://purl.obolibrary.org/obo/NCBITaxon_8053	Gadus morhua	http://purl.obolibrary.org/obo/NCBITaxon_8049
https://www.iedb.org/epitope/12272	Linear peptide	EGSFDEDGFYAKVGLDAFSADELK			21	44	Parvalbumin beta	http://www.ncbi.nlm.nih.gov/protein/P02622.1	Gad m 1	http://www.uniprot.org/uniprot/Q90YL0	Gadus morhua callarias	http://purl.obolibrary.org/obo/NCBITaxon_8053	Gadus morhua	http://purl.obolibrary.org/obo/NCBITaxon_8049
https://www.iedb.org/epitope/12273	Linear peptide	EGSFDEDGFYAKVGLDAFSADELKK			21	45	Parvalbumin beta	http://www.ncbi.nlm.nih.gov/protein/P02622.1	Gad m 1	http://www.uniprot.org/uniprot/Q90YL0	Gadus morhua callarias	http://purl.obolibrary.org/obo/NCBITaxon_8053	Gadus morhua	http://purl.obolibrary.org/obo/NCBITaxon_8049
https://www.iedb.org/epitope/25242	Linear peptide	IADEDK			49	54	Parvalbumin beta	http://www.ncbi.nlm.nih.gov/protein/P02622.1	Gad m 1	http://www.uniprot.org/uniprot/Q90YL0	Gadus morhua callarias	http://purl.obolibrary.org/obo/NCBITaxon_8053	Gadus morhua	http://purl.obolibrary.org/obo/NCBITaxon_8049
https://www.iedb.org/epitope/30974	Linear peptide	KGILSN			3	8	Parvalbumin beta	http://www.ncbi.nlm.nih.gov/protein/P02622.1	Gad m 1	http://www.uniprot.org/uniprot/Q90YL0	Gadus morhua callarias	http://purl.obolibrary.org/obo/NCBITaxon_8053	Gadus morhua	http://purl.obolibrary.org/obo/NCBITaxon_8049
https://www.iedb.org/epitope/57739	Linear peptide	SFDEDGFY			23	30	Parvalbumin beta	http://www.ncbi.nlm.nih.gov/protein/P02622.1	Gad m 1	http://www.uniprot.org/uniprot/Q90YL0	Gadus morhua callarias	http://purl.obolibrary.org/obo/NCBITaxon_8053	Gadus morhua	http://purl.obolibrary.org/obo/NCBITaxon_8049
https://www.iedb.org/epitope/59791	Linear peptide	SNADIK			7	12	Parvalbumin beta	http://www.ncbi.nlm.nih.gov/protein/P02622.1	Gad m 1	http://www.uniprot.org/uniprot/Q90YL0	Gadus morhua callarias	http://purl.obolibrary.org/obo/NCBITaxon_8053	Gadus morhua	http://purl.obolibrary.org/obo/NCBITaxon_8049
https://www.iedb.org/epitope/68707	Linear peptide	VGLDAFSADELKKLFK			33	48	Parvalbumin beta	http://www.ncbi.nlm.nih.gov/protein/P02622.1	Gad m 1	http://www.uniprot.org/uniprot/Q90YL0	Gadus morhua callarias	http://purl.obolibrary.org/obo/NCBITaxon_8053	Gadus morhua	http://purl.obolibrary.org/obo/NCBITaxon_8049
https://www.iedb.org/epitope/138791	Linear peptide	MKGLRGHGGLQGMPGPNGPS			1013	1032	collagen a2(I)	http://www.ncbi.nlm.nih.gov/protein/BAB55663.1			Oncorhynchus mykiss	http://purl.obolibrary.org/obo/NCBITaxon_8022	Oncorhynchus mykiss	http://purl.obolibrary.org/obo/NCBITaxon_8022
https://www.iedb.org/epitope/138792	Linear peptide	MKGLRGHPGLQGMPGPNGPS			1009	1028	collagen, type I, alpha 2	http://www.ncbi.nlm.nih.gov/protein/AAH71278.1			Danio rerio	http://purl.obolibrary.org/obo/NCBITaxon_7955	Danio rerio	http://purl.obolibrary.org/obo/NCBITaxon_7955
https://www.iedb.org/epitope/138793	Linear peptide	MKGLRGHPGLQGMPGPSGPS			1010	1029	type 1 collagen alpha 2	http://www.ncbi.nlm.nih.gov/protein/BAD77969.1			Paralichthys olivaceus	http://purl.obolibrary.org/obo/NCBITaxon_8255	Paralichthys olivaceus	http://purl.obolibrary.org/obo/NCBITaxon_8255
https://www.iedb.org/epitope/158669	Linear peptide	ADIKTALEARKAADT			10	24	parvalbumin like 1	http://www.ncbi.nlm.nih.gov/protein/ACH71041.1	Sal s 1	http://www.uniprot.org/uniprot/Q91482	Salmo salar	http://purl.obolibrary.org/obo/NCBITaxon_8030	Salmo salar	http://purl.obolibrary.org/obo/NCBITaxon_8030
https://www.iedb.org/epitope/158670	Linear peptide	ADTFNFKTFFHTIGF			22	36	parvalbumin like 1	http://www.ncbi.nlm.nih.gov/protein/ACH71041.1	Sal s 1	http://www.uniprot.org/uniprot/Q91482	Salmo salar	http://purl.obolibrary.org/obo/NCBITaxon_8030	Salmo salar	http://purl.obolibrary.org/obo/NCBITaxon_8030
https://www.iedb.org/epitope/158672	Linear peptide	AFLKAGDADGDGMIG			85	99	parvalbumin like 1	http://www.ncbi.nlm.nih.gov/protein/ACH71041.1	Sal s 1	http://www.uniprot.org/uniprot/Q91482	Salmo salar	http://purl.obolibrary.org/obo/NCBITaxon_8030	Salmo salar	http://purl.obolibrary.org/obo/NCBITaxon_8030
https://www.iedb.org/epitope/158694	Linear peptide	ASGFIEVEELKLFLQ			55	69	parvalbumin like 1	http://www.ncbi.nlm.nih.gov/protein/ACH71041.1	Sal s 1	http://www.uniprot.org/uniprot/Q91482	Salmo salar	http://purl.obolibrary.org/obo/NCBITaxon_8030	Salmo salar	http://purl.obolibrary.org/obo/NCBITaxon_8030
https://www.iedb.org/epitope/158695	Linear peptide	ASKSADDVKKAFKVI			37	51	parvalbumin like 1	http://www.ncbi.nlm.nih.gov/protein/ACH71041.1	Sal s 1	http://www.uniprot.org/uniprot/Q91482	Salmo salar	http://purl.obolibrary.org/obo/NCBITaxon_8030	Salmo salar	http://purl.obolibrary.org/obo/NCBITaxon_8030
https://www.iedb.org/epitope/158703	Linear peptide	CKEADIKTALEARKA			7	21	parvalbumin like 1	http://www.ncbi.nlm.nih.gov/protein/ACH71041.1	Sal s 1	http://www.uniprot.org/uniprot/Q91482	Salmo salar	http://purl.obolibrary.org/obo/NCBITaxon_8030	Salmo salar	http://purl.obolibrary.org/obo/NCBITaxon_8030
https://www.iedb.org/epitope/158708	Linear peptide	DADGDGMIGIDEFAV			91	105	parvalbumin like 1	http://www.ncbi.nlm.nih.gov/protein/ACH71041.1	Sal s 1	http://www.uniprot.org/uniprot/Q91482	Salmo salar	http://purl.obolibrary.org/obo/NCBITaxon_8030	Salmo salar	http://purl.obolibrary.org/obo/NCBITaxon_8030
https://www.iedb.org/epitope/158718	Linear peptide	DQDASGFIEVEELKL			52	66	parvalbumin like 1	http://www.ncbi.nlm.nih.gov/protein/ACH71041.1	Sal s 1	http://www.uniprot.org/uniprot/Q91482	Salmo salar	http://purl.obolibrary.org/obo/NCBITaxon_8030	Salmo salar	http://purl.obolibrary.org/obo/NCBITaxon_8030
https://www.iedb.org/epitope/158728	Linear peptide	DVKKAFKVIDQDASG			43	57	parvalbumin like 1	http://www.ncbi.nlm.nih.gov/protein/ACH71041.1	Sal s 1	http://www.uniprot.org/uniprot/Q91482	Salmo salar	http://purl.obolibrary.org/obo/NCBITaxon_8030	Salmo salar	http://purl.obolibrary.org/obo/NCBITaxon_8030
https://www.iedb.org/epitope/158746	Linear peptide	ETKAFLKAGDADGDG			82	96	parvalbumin like 1	http://www.ncbi.nlm.nih.gov/protein/ACH71041.1	Sal s 1	http://www.uniprot.org/uniprot/Q91482	Salmo salar	http://purl.obolibrary.org/obo/NCBITaxon_8030	Salmo salar	http://purl.obolibrary.org/obo/NCBITaxon_8030
https://www.iedb.org/epitope/158753	Linear peptide	FIEVEELKLFLQNFC			58	72	parvalbumin like 1	http://www.ncbi.nlm.nih.gov/protein/ACH71041.1	Sal s 1	http://www.uniprot.org/uniprot/Q91482	Salmo salar	http://purl.obolibrary.org/obo/NCBITaxon_8030	Salmo salar	http://purl.obolibrary.org/obo/NCBITaxon_8030
https://www.iedb.org/epitope/158775	Linear peptide	FNFKTFFHTIGFASK			25	39	parvalbumin like 1	http://www.ncbi.nlm.nih.gov/protein/ACH71041.1	Sal s 1	http://www.uniprot.org/uniprot/Q91482	Salmo salar	http://purl.obolibrary.org/obo/NCBITaxon_8030	Salmo salar	http://purl.obolibrary.org/obo/NCBITaxon_8030
https://www.iedb.org/epitope/158790	Linear peptide	GDGMIGIDEFAVLVK			94	108	parvalbumin like 1	http://www.ncbi.nlm.nih.gov/protein/ACH71041.1	Sal s 1	http://www.uniprot.org/uniprot/Q91482	Salmo salar	http://purl.obolibrary.org/obo/NCBITaxon_8030	Salmo salar	http://purl.obolibrary.org/obo/NCBITaxon_8030
https://www.iedb.org/epitope/158834	Linear peptide	IGFASKSADDVKKAF			34	48	parvalbumin like 1	http://www.ncbi.nlm.nih.gov/protein/ACH71041.1	Sal s 1	http://www.uniprot.org/uniprot/Q91482	Salmo salar	http://purl.obolibrary.org/obo/NCBITaxon_8030	Salmo salar	http://purl.obolibrary.org/obo/NCBITaxon_8030
https://www.iedb.org/epitope/158873	Linear peptide	KAFKVIDQDASGFIE			46	60	parvalbumin like 1	http://www.ncbi.nlm.nih.gov/protein/ACH71041.1	Sal s 1	http://www.uniprot.org/uniprot/Q91482	Salmo salar	http://purl.obolibrary.org/obo/NCBITaxon_8030	Salmo salar	http://purl.obolibrary.org/obo/NCBITaxon_8030
https://www.iedb.org/epitope/158874	Linear peptide	KAGDADGDGMIGIDE			88	102	parvalbumin like 1	http://www.ncbi.nlm.nih.gov/protein/ACH71041.1	Sal s 1	http://www.uniprot.org/uniprot/Q91482	Salmo salar	http://purl.obolibrary.org/obo/NCBITaxon_8030	Salmo salar	http://purl.obolibrary.org/obo/NCBITaxon_8030
https://www.iedb.org/epitope/158932	Linear peptide	KTALEARKAADTFNF			13	27	parvalbumin like 1	http://www.ncbi.nlm.nih.gov/protein/ACH71041.1	Sal s 1	http://www.uniprot.org/uniprot/Q91482	Salmo salar	http://purl.obolibrary.org/obo/NCBITaxon_8030	Salmo salar	http://purl.obolibrary.org/obo/NCBITaxon_8030
https://www.iedb.org/epitope/158933	Linear peptide	KTFFHTIGFASKSADDVK			28	45	parvalbumin like 1	http://www.ncbi.nlm.nih.gov/protein/ACH71041.1	Sal s 1	http://www.uniprot.org/uniprot/Q91482	Salmo salar	http://purl.obolibrary.org/obo/NCBITaxon_8030	Salmo salar	http://purl.obolibrary.org/obo/NCBITaxon_8030
https://www.iedb.org/epitope/158943	Linear peptide	KVIDQDASGFIEVEE			49	63	parvalbumin like 1	http://www.ncbi.nlm.nih.gov/protein/ACH71041.1	Sal s 1	http://www.uniprot.org/uniprot/Q91482	Salmo salar	http://purl.obolibrary.org/obo/NCBITaxon_8030	Salmo salar	http://purl.obolibrary.org/obo/NCBITaxon_8030
https://www.iedb.org/epitope/158948	Linear peptide	LEARKAADTFNFKTF			16	30	parvalbumin like 1	http://www.ncbi.nlm.nih.gov/protein/ACH71041.1	Sal s 1	http://www.uniprot.org/uniprot/Q91482	Salmo salar	http://purl.obolibrary.org/obo/NCBITaxon_8030	Salmo salar	http://purl.obolibrary.org/obo/NCBITaxon_8030
https://www.iedb.org/epitope/159002	Linear peptide	MACAHLCKEADIKTALEA			1	18	parvalbumin like 1	http://www.ncbi.nlm.nih.gov/protein/ACH71041.1	Sal s 1	http://www.uniprot.org/uniprot/Q91482	Salmo salar	http://purl.obolibrary.org/obo/NCBITaxon_8030	Salmo salar	http://purl.obolibrary.org/obo/NCBITaxon_8030
https://www.iedb.org/epitope/159004	Linear peptide	MIGIDEFAVLVKQ			97	109	parvalbumin like 1	http://www.ncbi.nlm.nih.gov/protein/ACH71041.1	Sal s 1	http://www.uniprot.org/uniprot/Q91482	Salmo salar	http://purl.obolibrary.org/obo/NCBITaxon_8030	Salmo salar	http://purl.obolibrary.org/obo/NCBITaxon_8030
https://www.iedb.org/epitope/159019	Linear peptide	NFCPKARELTDAETK			70	84	parvalbumin like 1	http://www.ncbi.nlm.nih.gov/protein/ACH71041.1	Sal s 1	http://www.uniprot.org/uniprot/Q91482	Salmo salar	http://purl.obolibrary.org/obo/NCBITaxon_8030	Salmo salar	http://purl.obolibrary.org/obo/NCBITaxon_8030
https://www.iedb.org/epitope/159048	Linear peptide	PKARELTDAETKAFL			73	87	parvalbumin like 1	http://www.ncbi.nlm.nih.gov/protein/ACH71041.1	Sal s 1	http://www.uniprot.org/uniprot/Q91482	Salmo salar	http://purl.obolibrary.org/obo/NCBITaxon_8030	Salmo salar	http://purl.obolibrary.org/obo/NCBITaxon_8030
https://www.iedb.org/epitope/159060	Linear peptide	RELTDAETKAFLKAG			76	90	parvalbumin like 1	http://www.ncbi.nlm.nih.gov/protein/ACH71041.1	Sal s 1	http://www.uniprot.org/uniprot/Q91482	Salmo salar	http://purl.obolibrary.org/obo/NCBITaxon_8030	Salmo salar	http://purl.obolibrary.org/obo/NCBITaxon_8030
https://www.iedb.org/epitope/159063	Linear peptide	RKAADTFNFKTFFHT			19	33	parvalbumin like 1	http://www.ncbi.nlm.nih.gov/protein/ACH71041.1	Sal s 1	http://www.uniprot.org/uniprot/Q91482	Salmo salar	http://purl.obolibrary.org/obo/NCBITaxon_8030	Salmo salar	http://purl.obolibrary.org/obo/NCBITaxon_8030
https://www.iedb.org/epitope/159086	Linear peptide	SADDVKKAFKVIDQD			40	54	parvalbumin like 1	http://www.ncbi.nlm.nih.gov/protein/ACH71041.1	Sal s 1	http://www.uniprot.org/uniprot/Q91482	Salmo salar	http://purl.obolibrary.org/obo/NCBITaxon_8030	Salmo salar	http://purl.obolibrary.org/obo/NCBITaxon_8030
https://www.iedb.org/epitope/159145	Linear peptide	TDAETKAFLKAGDAD			79	93	parvalbumin like 1	http://www.ncbi.nlm.nih.gov/protein/ACH71041.1	Sal s 1	http://www.uniprot.org/uniprot/Q91482	Salmo salar	http://purl.obolibrary.org/obo/NCBITaxon_8030	Salmo salar	http://purl.obolibrary.org/obo/NCBITaxon_8030
https://www.iedb.org/epitope/159180	Linear peptide	VEELKLFLQNFCPKARELTDA			61	81	parvalbumin like 1	http://www.ncbi.nlm.nih.gov/protein/ACH71041.1	Sal s 1	http://www.uniprot.org/uniprot/Q91482	Salmo salar	http://purl.obolibrary.org/obo/NCBITaxon_8030	Salmo salar	http://purl.obolibrary.org/obo/NCBITaxon_8030
https://www.iedb.org/epitope/189545	Linear peptide	AAKSSADIKKVFEII			37	51	parvalbumin beta	http://www.ncbi.nlm.nih.gov/protein/CAM56786.1	Gad m 1	http://www.uniprot.org/uniprot/Q90YL0	Gadus morhua	http://purl.obolibrary.org/obo/NCBITaxon_8049	Gadus morhua	http://purl.obolibrary.org/obo/NCBITaxon_8049
https://www.iedb.org/epitope/189551	Linear peptide	ADITAALAACKAEGS			10	24	parvalbumin beta	http://www.ncbi.nlm.nih.gov/protein/CAM56786.1	Gad m 1	http://www.uniprot.org/uniprot/Q90YL0	Gadus morhua	http://purl.obolibrary.org/obo/NCBITaxon_8049	Gadus morhua	http://purl.obolibrary.org/obo/NCBITaxon_8049
https://www.iedb.org/epitope/189555	Linear peptide	AGARALSDAETKVFL			73	87	parvalbumin beta	http://www.ncbi.nlm.nih.gov/protein/CAM56786.1	Gad m 1	http://www.uniprot.org/uniprot/Q90YL0	Gadus morhua	http://purl.obolibrary.org/obo/NCBITaxon_8049	Gadus morhua	http://purl.obolibrary.org/obo/NCBITaxon_8049
https://www.iedb.org/epitope/189561	Linear peptide	AGILNDADITAALAA			4	18	parvalbumin beta	http://www.ncbi.nlm.nih.gov/protein/CAM56786.1	Gad m 1	http://www.uniprot.org/uniprot/Q90YL0	Gadus morhua	http://purl.obolibrary.org/obo/NCBITaxon_8049	Gadus morhua	http://purl.obolibrary.org/obo/NCBITaxon_8049
https://www.iedb.org/epitope/189589	Linear peptide	CKAEGSFDHKAFFTK			19	33	parvalbumin beta	http://www.ncbi.nlm.nih.gov/protein/CAM56786.1	Gad m 1	http://www.uniprot.org/uniprot/Q90YL0	Gadus morhua	http://purl.obolibrary.org/obo/NCBITaxon_8049	Gadus morhua	http://purl.obolibrary.org/obo/NCBITaxon_8049
https://www.iedb.org/epitope/189597	Linear peptide	DIKKVFEIIDQDKSD			43	57	parvalbumin beta	http://www.ncbi.nlm.nih.gov/protein/CAM56786.1	Gad m 1	http://www.uniprot.org/uniprot/Q90YL0	Gadus morhua	http://purl.obolibrary.org/obo/NCBITaxon_8049	Gadus morhua	http://purl.obolibrary.org/obo/NCBITaxon_8049
https://www.iedb.org/epitope/189603	Linear peptide	DQDKSDFVEEDELKL			52	66	parvalbumin beta	http://www.ncbi.nlm.nih.gov/protein/CAM56786.1	Gad m 1	http://www.uniprot.org/uniprot/Q90YL0	Gadus morhua	http://purl.obolibrary.org/obo/NCBITaxon_8049	Gadus morhua	http://purl.obolibrary.org/obo/NCBITaxon_8049
https://www.iedb.org/epitope/189604	Linear peptide	DSDGDGKIGVDEFGA			91	105	parvalbumin beta	http://www.ncbi.nlm.nih.gov/protein/CAM56786.1	Gad m 1	http://www.uniprot.org/uniprot/Q90YL0	Gadus morhua	http://purl.obolibrary.org/obo/NCBITaxon_8049	Gadus morhua	http://purl.obolibrary.org/obo/NCBITaxon_8049
https://www.iedb.org/epitope/189612	Linear peptide	EFGAMIKA			102	109	parvalbumin beta	http://www.ncbi.nlm.nih.gov/protein/CAM56786.1	Gad m 1	http://www.uniprot.org/uniprot/Q90YL0	Gadus morhua	http://purl.obolibrary.org/obo/NCBITaxon_8049	Gadus morhua	http://purl.obolibrary.org/obo/NCBITaxon_8049
https://www.iedb.org/epitope/189615	Linear peptide	EGSFDHKAFFTKVGL			22	36	parvalbumin beta	http://www.ncbi.nlm.nih.gov/protein/CAM56786.1	Gad m 1	http://www.uniprot.org/uniprot/Q90YL0	Gadus morhua	http://purl.obolibrary.org/obo/NCBITaxon_8049	Gadus morhua	http://purl.obolibrary.org/obo/NCBITaxon_8049
https://www.iedb.org/epitope/189616	Linear peptide	EIIDQDKSDFVEEDE			49	63	parvalbumin beta	http://www.ncbi.nlm.nih.gov/protein/CAM56786.1	Gad m 1	http://www.uniprot.org/uniprot/Q90YL0	Gadus morhua	http://purl.obolibrary.org/obo/NCBITaxon_8049	Gadus morhua	http://purl.obolibrary.org/obo/NCBITaxon_8049
https://www.iedb.org/epitope/189622	Linear peptide	ETKVFLKAGDSDGDG			82	96	parvalbumin beta	http://www.ncbi.nlm.nih.gov/protein/CAM56786.1	Gad m 1	http://www.uniprot.org/uniprot/Q90YL0	Gadus morhua	http://purl.obolibrary.org/obo/NCBITaxon_8049	Gadus morhua	http://purl.obolibrary.org/obo/NCBITaxon_8049
https://www.iedb.org/epitope/189626	Linear peptide	FDHKAFFTKVGLAAK			25	39	parvalbumin beta	http://www.ncbi.nlm.nih.gov/protein/CAM56786.1	Gad m 1	http://www.uniprot.org/uniprot/Q90YL0	Gadus morhua	http://purl.obolibrary.org/obo/NCBITaxon_8049	Gadus morhua	http://purl.obolibrary.org/obo/NCBITaxon_8049
https://www.iedb.org/epitope/189628	Linear peptide	FLQNFSAGARALSDA			67	81	parvalbumin beta	http://www.ncbi.nlm.nih.gov/protein/CAM56786.1	Gad m 1	http://www.uniprot.org/uniprot/Q90YL0	Gadus morhua	http://purl.obolibrary.org/obo/NCBITaxon_8049	Gadus morhua	http://purl.obolibrary.org/obo/NCBITaxon_8049
https://www.iedb.org/epitope/189633	Linear peptide	FTKVGLAAKSSADIK			31	45	parvalbumin beta	http://www.ncbi.nlm.nih.gov/protein/CAM56786.1	Gad m 1	http://www.uniprot.org/uniprot/Q90YL0	Gadus morhua	http://purl.obolibrary.org/obo/NCBITaxon_8049	Gadus morhua	http://purl.obolibrary.org/obo/NCBITaxon_8049
https://www.iedb.org/epitope/189639	Linear peptide	GDGKIGVDEFGAMIK			94	108	parvalbumin beta	http://www.ncbi.nlm.nih.gov/protein/CAM56786.1	Gad m 1	http://www.uniprot.org/uniprot/Q90YL0	Gadus morhua	http://purl.obolibrary.org/obo/NCBITaxon_8049	Gadus morhua	http://purl.obolibrary.org/obo/NCBITaxon_8049
https://www.iedb.org/epitope/189689	Linear peptide	KAFFTKVGLAAKSSA			28	42	parvalbumin beta	http://www.ncbi.nlm.nih.gov/protein/CAM56786.1	Gad m 1	http://www.uniprot.org/uniprot/Q90YL0	Gadus morhua	http://purl.obolibrary.org/obo/NCBITaxon_8049	Gadus morhua	http://purl.obolibrary.org/obo/NCBITaxon_8049
https://www.iedb.org/epitope/189690	Linear peptide	KAGDSDGDGKIGVDE			88	102	parvalbumin beta	http://www.ncbi.nlm.nih.gov/protein/CAM56786.1	Gad m 1	http://www.uniprot.org/uniprot/Q90YL0	Gadus morhua	http://purl.obolibrary.org/obo/NCBITaxon_8049	Gadus morhua	http://purl.obolibrary.org/obo/NCBITaxon_8049
https://www.iedb.org/epitope/189694	Linear peptide	KIGVDEFGAMIKA			97	109	parvalbumin beta	http://www.ncbi.nlm.nih.gov/protein/CAM56786.1	Gad m 1	http://www.uniprot.org/uniprot/Q90YL0	Gadus morhua	http://purl.obolibrary.org/obo/NCBITaxon_8049	Gadus morhua	http://purl.obolibrary.org/obo/NCBITaxon_8049
https://www.iedb.org/epitope/189702	Linear peptide	KVFEIIDQDKSDFVE			46	60	parvalbumin beta	http://www.ncbi.nlm.nih.gov/protein/CAM56786.1	Gad m 1	http://www.uniprot.org/uniprot/Q90YL0	Gadus morhua	http://purl.obolibrary.org/obo/NCBITaxon_8049	Gadus morhua	http://purl.obolibrary.org/obo/NCBITaxon_8049
https://www.iedb.org/epitope/189708	Linear peptide	LAACKAEGSFDHKAF			16	30	parvalbumin beta	http://www.ncbi.nlm.nih.gov/protein/CAM56786.1	Gad m 1	http://www.uniprot.org/uniprot/Q90YL0	Gadus morhua	http://purl.obolibrary.org/obo/NCBITaxon_8049	Gadus morhua	http://purl.obolibrary.org/obo/NCBITaxon_8049
https://www.iedb.org/epitope/189724	Linear peptide	LNDADITAALAACKA			7	21	parvalbumin beta	http://www.ncbi.nlm.nih.gov/protein/CAM56786.1	Gad m 1	http://www.uniprot.org/uniprot/Q90YL0	Gadus morhua	http://purl.obolibrary.org/obo/NCBITaxon_8049	Gadus morhua	http://purl.obolibrary.org/obo/NCBITaxon_8049
https://www.iedb.org/epitope/189742	Linear peptide	MAFAGILNDADITAA			1	15	parvalbumin beta	http://www.ncbi.nlm.nih.gov/protein/CAM56786.1	Gad m 1	http://www.uniprot.org/uniprot/Q90YL0	Gadus morhua	http://purl.obolibrary.org/obo/NCBITaxon_8049	Gadus morhua	http://purl.obolibrary.org/obo/NCBITaxon_8049
https://www.iedb.org/epitope/189763	Linear peptide	NFSAGARALSDAETK			70	84	parvalbumin beta	http://www.ncbi.nlm.nih.gov/protein/CAM56786.1	Gad m 1	http://www.uniprot.org/uniprot/Q90YL0	Gadus morhua	http://purl.obolibrary.org/obo/NCBITaxon_8049	Gadus morhua	http://purl.obolibrary.org/obo/NCBITaxon_8049
https://www.iedb.org/epitope/189823	Linear peptide	RALSDAETKVFLKAG			76	90	parvalbumin beta	http://www.ncbi.nlm.nih.gov/protein/CAM56786.1	Gad m 1	http://www.uniprot.org/uniprot/Q90YL0	Gadus morhua	http://purl.obolibrary.org/obo/NCBITaxon_8049	Gadus morhua	http://purl.obolibrary.org/obo/NCBITaxon_8049
https://www.iedb.org/epitope/189838	Linear peptide	SDAETKVFLKAGDSD			79	93	parvalbumin beta	http://www.ncbi.nlm.nih.gov/protein/CAM56786.1	Gad m 1	http://www.uniprot.org/uniprot/Q90YL0	Gadus morhua	http://purl.obolibrary.org/obo/NCBITaxon_8049	Gadus morhua	http://purl.obolibrary.org/obo/NCBITaxon_8049
https://www.iedb.org/epitope/189860	Linear peptide	SSADIKKVFEIIDQD			40	54	parvalbumin beta	http://www.ncbi.nlm.nih.gov/protein/CAM56786.1	Gad m 1	http://www.uniprot.org/uniprot/Q90YL0	Gadus morhua	http://purl.obolibrary.org/obo/NCBITaxon_8049	Gadus morhua	http://purl.obolibrary.org/obo/NCBITaxon_8049
https://www.iedb.org/epitope/189865	Linear peptide	TAALAACKAEGSFDH			13	27	parvalbumin beta	http://www.ncbi.nlm.nih.gov/protein/CAM56786.1	Gad m 1	http://www.uniprot.org/uniprot/Q90YL0	Gadus morhua	http://purl.obolibrary.org/obo/NCBITaxon_8049	Gadus morhua	http://purl.obolibrary.org/obo/NCBITaxon_8049
https://www.iedb.org/epitope/189889	Linear peptide	VFLKAGDSDGDGKIG			85	99	parvalbumin beta	http://www.ncbi.nlm.nih.gov/protein/CAM56786.1	Gad m 1	http://www.uniprot.org/uniprot/Q90YL0	Gadus morhua	http://purl.obolibrary.org/obo/NCBITaxon_8049	Gadus morhua	http://purl.obolibrary.org/obo/NCBITaxon_8049
https://www.iedb.org/epitope/189892	Linear peptide	VGLAAKSSADIKKVF			34	48	parvalbumin beta	http://www.ncbi.nlm.nih.gov/protein/CAM56786.1	Gad m 1	http://www.uniprot.org/uniprot/Q90YL0	Gadus morhua	http://purl.obolibrary.org/obo/NCBITaxon_8049	Gadus morhua	http://purl.obolibrary.org/obo/NCBITaxon_8049
https://www.iedb.org/epitope/461919	Discontinuous peptide	L7, N8, D11, I12, L16, F30, F31, K33, V34, A37, S40, F48, E49, I50, I51, D54, K55, E61, E63, R76, L78, E82, T83, E102, K108					parvalbumin beta	http://www.ncbi.nlm.nih.gov/protein/CAM56786.1	Gad m 1	http://www.uniprot.org/uniprot/Q90YL0	Gadus morhua	http://purl.obolibrary.org/obo/NCBITaxon_8049	Gadus morhua	http://purl.obolibrary.org/obo/NCBITaxon_8049
https://www.iedb.org/epitope/566182	Linear peptide	AAKSSADIKK			37	46	parvalbumin beta	http://www.ncbi.nlm.nih.gov/protein/CAM56786.1	Gad m 1	http://www.uniprot.org/uniprot/Q90YL0	Gadus morhua	http://purl.obolibrary.org/obo/NCBITaxon_8049	Gadus morhua	http://purl.obolibrary.org/obo/NCBITaxon_8049
https://www.iedb.org/epitope/566240	Linear peptide	FAGILNDAD			3	11	Parvalbumin beta	http://www.ncbi.nlm.nih.gov/protein/Q90YK9.3	Gad m 1	http://www.uniprot.org/uniprot/Q90YL0	Gadus morhua	http://purl.obolibrary.org/obo/NCBITaxon_8049	Gadus morhua	http://purl.obolibrary.org/obo/NCBITaxon_8049
https://www.iedb.org/epitope/566246	Linear peptide	FLQNFS			67	72	parvalbumin beta	http://www.ncbi.nlm.nih.gov/protein/CAM56786.1	Gad m 1	http://www.uniprot.org/uniprot/Q90YL0	Gadus morhua	http://purl.obolibrary.org/obo/NCBITaxon_8049	Gadus morhua	http://purl.obolibrary.org/obo/NCBITaxon_8049
https://www.iedb.org/epitope/566255	Linear peptide	FTKV			31	34	parvalbumin beta	http://www.ncbi.nlm.nih.gov/protein/CAM56786.1	Gad m 1	http://www.uniprot.org/uniprot/Q90YL0	Gadus morhua	http://purl.obolibrary.org/obo/NCBITaxon_8049	Gadus morhua	http://purl.obolibrary.org/obo/NCBITaxon_8049
https://www.iedb.org/epitope/566428	Linear peptide	TAALAACKAE			13	22	Parvalbumin beta	http://www.ncbi.nlm.nih.gov/protein/Q90YK9.3	Gad m 1	http://www.uniprot.org/uniprot/Q90YL0	Gadus morhua	http://purl.obolibrary.org/obo/NCBITaxon_8049	Gadus morhua	http://purl.obolibrary.org/obo/NCBITaxon_8049
https://www.iedb.org/epitope/802734	Linear peptide	IQLVEEELDRAQER			92	105	PREDICTED: tropomyosin alpha-1 chain isoform X1 [Larimichthys crocea]	http://www.ncbi.nlm.nih.gov/protein/XP_019127831.1			Larimichthys crocea	http://purl.obolibrary.org/obo/NCBITaxon_215358	Larimichthys crocea	http://purl.obolibrary.org/obo/NCBITaxon_215358
https://www.iedb.org/epitope/910677	Linear peptide	AAALAAC			12	18	parvalbumin like 2	http://www.ncbi.nlm.nih.gov/protein/ACH71040.1	Sal s 1	http://www.uniprot.org/uniprot/Q91482	Salmo salar	http://purl.obolibrary.org/obo/NCBITaxon_8030	Salmo salar	http://purl.obolibrary.org/obo/NCBITaxon_8030
https://www.iedb.org/epitope/910678	Linear peptide	AAALEAC			12	18	Parvalbumin beta	http://www.ncbi.nlm.nih.gov/protein/P02618.1	Cyp c 1	http://www.uniprot.org/uniprot/Q8UUS3	Cyprinus carpio	http://purl.obolibrary.org/obo/NCBITaxon_7962	Cyprinus carpio	http://purl.obolibrary.org/obo/NCBITaxon_7962
https://www.iedb.org/epitope/910679	Linear peptide	AALAACK			14	20	Parvalbumin beta	http://www.ncbi.nlm.nih.gov/protein/Q90YK9.3	Gad m 1	http://www.uniprot.org/uniprot/Q90YL0	Gadus morhua	http://purl.obolibrary.org/obo/NCBITaxon_8049	Gadus morhua	http://purl.obolibrary.org/obo/NCBITaxon_8049
https://www.iedb.org/epitope/910682	Linear peptide	ACAHLCK			2	8	parvalbumin like 1	http://www.ncbi.nlm.nih.gov/protein/ACH71041.1	Sal s 1	http://www.uniprot.org/uniprot/Q91482	Salmo salar	http://purl.obolibrary.org/obo/NCBITaxon_8030	Salmo salar	http://purl.obolibrary.org/obo/NCBITaxon_8030
https://www.iedb.org/epitope/910685	Linear peptide	AFAGVLA + ACET(A1)	A1	Acetylation|ACET	1	7	Parvalbumin beta 3	http://www.ncbi.nlm.nih.gov/protein/P86751.1	Parvalbumin beta 3 (Fragments)	http://www.uniprot.org/uniprot/P86751	Merluccius australis polylepis	http://purl.obolibrary.org/obo/NCBITaxon_307685	Merluccius australis	http://purl.obolibrary.org/obo/NCBITaxon_89946
https://www.iedb.org/epitope/910686	Linear peptide	AFASVLK + ACET(A1)	A1	Acetylation|ACET	2	8	Parvalbumin beta	https://www.uniprot.org/uniprot/D3GME4	Sco s 1	http://www.uniprot.org/uniprot/D3GME4	Scomber scombrus	http://purl.obolibrary.org/obo/NCBITaxon_13677	Scomber scombrus	http://purl.obolibrary.org/obo/NCBITaxon_13677
https://www.iedb.org/epitope/910693	Linear peptide	CAHLCKE			3	9	parvalbumin like 1	http://www.ncbi.nlm.nih.gov/protein/ACH71041.1	Sal s 1	http://www.uniprot.org/uniprot/Q91482	Salmo salar	http://purl.obolibrary.org/obo/NCBITaxon_8030	Salmo salar	http://purl.obolibrary.org/obo/NCBITaxon_8030
https://www.iedb.org/epitope/910720	Linear peptide	FAALVKA			103	109	parvalbumin	http://www.ncbi.nlm.nih.gov/protein/CAC83658.1	Cyp c 1	http://www.uniprot.org/uniprot/Q8UUS3	Cyprinus carpio	http://purl.obolibrary.org/obo/NCBITaxon_7962	Cyprinus carpio	http://purl.obolibrary.org/obo/NCBITaxon_7962
https://www.iedb.org/epitope/910721	Linear peptide	FAVLVKQ			103	109	parvalbumin like 1	http://www.ncbi.nlm.nih.gov/protein/ACH71041.1	Sal s 1	http://www.uniprot.org/uniprot/Q91482	Salmo salar	http://purl.obolibrary.org/obo/NCBITaxon_8030	Salmo salar	http://purl.obolibrary.org/obo/NCBITaxon_8030
https://www.iedb.org/epitope/910748	Linear peptide	LFLQNFV			65	71	Parvalbumin beta 2	http://www.ncbi.nlm.nih.gov/protein/P86741.1	Parvalbumin beta 2	http://www.uniprot.org/uniprot/P86741	Macruronus magellanicus	http://purl.obolibrary.org/obo/NCBITaxon_92050	Macruronus magellanicus	http://purl.obolibrary.org/obo/NCBITaxon_92050
https://www.iedb.org/epitope/910751	Linear peptide	LKLFLQV			63	69	Parvalbumin beta	http://www.ncbi.nlm.nih.gov/protein/P56503.1	Parvalbumin beta	http://www.uniprot.org/uniprot/P56503	Merluccius bilinearis	http://purl.obolibrary.org/obo/NCBITaxon_79698	Merluccius bilinearis	http://purl.obolibrary.org/obo/NCBITaxon_79698
https://www.iedb.org/epitope/910795	Linear peptide	VKKAFFV			9	15	Parvalbumin beta 3	http://www.ncbi.nlm.nih.gov/protein/P86740.1	Parvalbumin beta 3 (Fragments)	http://www.uniprot.org/uniprot/P86740	Macruronus magellanicus	http://purl.obolibrary.org/obo/NCBITaxon_92050	Macruronus magellanicus	http://purl.obolibrary.org/obo/NCBITaxon_92050
https://www.iedb.org/epitope/1087221	Linear peptide	KKLKGTEDELDKYS			48	61	PREDICTED: tropomyosin alpha-1 chain isoform X1 [Larimichthys crocea]	http://www.ncbi.nlm.nih.gov/protein/XP_019127831.1			Larimichthys crocea	http://purl.obolibrary.org/obo/NCBITaxon_215358	Larimichthys crocea	http://purl.obolibrary.org/obo/NCBITaxon_215358
https://www.iedb.org/epitope/1087223	Linear peptide	KLKYKAISEELDH			264	276	PREDICTED: tropomyosin alpha-1 chain isoform X1 [Larimichthys crocea]	http://www.ncbi.nlm.nih.gov/protein/XP_019127831.1			Larimichthys crocea	http://purl.obolibrary.org/obo/NCBITaxon_215358	Larimichthys crocea	http://purl.obolibrary.org/obo/NCBITaxon_215358

## Sheet: Negative
Epitope ID - IEDB IRI	Epitope - Object Type	Epitope - Name	Epitope - Starting Position	Epitope - Ending Position	Epitope - Source Molecule	Epitope - Source Molecule IRI	Epitope - Molecule Parent	Epitope - Molecule Parent IRI	Epitope - Source Organism	Epitope - Source Organism IRI	Epitope - Species	Epitope - Species IRI	Related Object - Epitope Relation	Related Object - Object Type	Related Object - Name
https://www.iedb.org/epitope/12161	Linear peptide	EGFIEEDELK	55	64	Parvalbumin beta	http://www.ncbi.nlm.nih.gov/protein/P02622.1	Gad m 1	http://www.uniprot.org/uniprot/Q90YL0	Gadus morhua callarias	http://purl.obolibrary.org/obo/NCBITaxon_8053	Gadus morhua	http://purl.obolibrary.org/obo/NCBITaxon_8049
https://www.iedb.org/epitope/158666	Linear peptide	AACTAADSFNHKAFF	16	30	parvalbumin like 2	http://www.ncbi.nlm.nih.gov/protein/ACH71040.1	Sal s 1	http://www.uniprot.org/uniprot/Q91482	Salmo salar	http://purl.obolibrary.org/obo/NCBITaxon_8030	Salmo salar	http://purl.obolibrary.org/obo/NCBITaxon_8030
https://www.iedb.org/epitope/158668	Linear peptide	AALAACTAADSFNHK	13	27	parvalbumin like 2	http://www.ncbi.nlm.nih.gov/protein/ACH71040.1	Sal s 1	http://www.uniprot.org/uniprot/Q91482	Salmo salar	http://purl.obolibrary.org/obo/NCBITaxon_8030	Salmo salar	http://purl.obolibrary.org/obo/NCBITaxon_8030
https://www.iedb.org/epitope/158671	Linear peptide	AFFAKVGLASKSSDD	28	42	parvalbumin like 2	http://www.ncbi.nlm.nih.gov/protein/ACH71040.1	Sal s 1	http://www.uniprot.org/uniprot/Q91482	Salmo salar	http://purl.obolibrary.org/obo/NCBITaxon_8030	Salmo salar	http://purl.obolibrary.org/obo/NCBITaxon_8030
https://www.iedb.org/epitope/158673	Linear peptide	AFYVIDQDKSGFIEE	46	60	parvalbumin like 2	http://www.ncbi.nlm.nih.gov/protein/ACH71040.1	Sal s 1	http://www.uniprot.org/uniprot/Q91482	Salmo salar	http://purl.obolibrary.org/obo/NCBITaxon_8030	Salmo salar	http://purl.obolibrary.org/obo/NCBITaxon_8030
https://www.iedb.org/epitope/158674	Linear peptide	AGLNDADVAAALAAC	4	18	parvalbumin like 2	http://www.ncbi.nlm.nih.gov/protein/ACH71040.1	Sal s 1	http://www.uniprot.org/uniprot/Q91482	Salmo salar	http://purl.obolibrary.org/obo/NCBITaxon_8030	Salmo salar	http://purl.obolibrary.org/obo/NCBITaxon_8030
https://www.iedb.org/epitope/158678	Linear peptide	AKVGLASKSSDDVKK	31	45	parvalbumin like 2	http://www.ncbi.nlm.nih.gov/protein/ACH71040.1	Sal s 1	http://www.uniprot.org/uniprot/Q91482	Salmo salar	http://purl.obolibrary.org/obo/NCBITaxon_8030	Salmo salar	http://purl.obolibrary.org/obo/NCBITaxon_8030
https://www.iedb.org/epitope/158685	Linear peptide	ALTDAETKAFLADGD	76	90	parvalbumin like 2	http://www.ncbi.nlm.nih.gov/protein/ACH71040.1	Sal s 1	http://www.uniprot.org/uniprot/Q91482	Salmo salar	http://purl.obolibrary.org/obo/NCBITaxon_8030	Salmo salar	http://purl.obolibrary.org/obo/NCBITaxon_8030
https://www.iedb.org/epitope/158709	Linear peptide	DAETKAFLADGDKDG	79	93	parvalbumin like 2	http://www.ncbi.nlm.nih.gov/protein/ACH71040.1	Sal s 1	http://www.uniprot.org/uniprot/Q91482	Salmo salar	http://purl.obolibrary.org/obo/NCBITaxon_8030	Salmo salar	http://purl.obolibrary.org/obo/NCBITaxon_8030
https://www.iedb.org/epitope/158711	Linear peptide	DELKLFLQNFSASAR	61	75	parvalbumin like 2	http://www.ncbi.nlm.nih.gov/protein/ACH71040.1	Sal s 1	http://www.uniprot.org/uniprot/Q91482	Salmo salar	http://purl.obolibrary.org/obo/NCBITaxon_8030	Salmo salar	http://purl.obolibrary.org/obo/NCBITaxon_8030
https://www.iedb.org/epitope/158712	Linear peptide	DGDKDGDGMIGVDEF	88	102	parvalbumin like 2	http://www.ncbi.nlm.nih.gov/protein/ACH71040.1	Sal s 1	http://www.uniprot.org/uniprot/Q91482	Salmo salar	http://purl.obolibrary.org/obo/NCBITaxon_8030	Salmo salar	http://purl.obolibrary.org/obo/NCBITaxon_8030
https://www.iedb.org/epitope/158713	Linear peptide	DGMIGVDEFAAMIKG	94	108	parvalbumin like 2	http://www.ncbi.nlm.nih.gov/protein/ACH71040.1	Sal s 1	http://www.uniprot.org/uniprot/Q91482	Salmo salar	http://purl.obolibrary.org/obo/NCBITaxon_8030	Salmo salar	http://purl.obolibrary.org/obo/NCBITaxon_8030
https://www.iedb.org/epitope/158720	Linear peptide	DSFNHKAFFAKVGLA	22	36	parvalbumin like 2	http://www.ncbi.nlm.nih.gov/protein/ACH71040.1	Sal s 1	http://www.uniprot.org/uniprot/Q91482	Salmo salar	http://purl.obolibrary.org/obo/NCBITaxon_8030	Salmo salar	http://purl.obolibrary.org/obo/NCBITaxon_8030
https://www.iedb.org/epitope/158727	Linear peptide	DVAAALAACTAADSF	10	24	parvalbumin like 2	http://www.ncbi.nlm.nih.gov/protein/ACH71040.1	Sal s 1	http://www.uniprot.org/uniprot/Q91482	Salmo salar	http://purl.obolibrary.org/obo/NCBITaxon_8030	Salmo salar	http://purl.obolibrary.org/obo/NCBITaxon_8030
https://www.iedb.org/epitope/158761	Linear peptide	FLADGDKDGDGMIGV	85	99	parvalbumin like 2	http://www.ncbi.nlm.nih.gov/protein/ACH71040.1	Sal s 1	http://www.uniprot.org/uniprot/Q91482	Salmo salar	http://purl.obolibrary.org/obo/NCBITaxon_8030	Salmo salar	http://purl.obolibrary.org/obo/NCBITaxon_8030
https://www.iedb.org/epitope/158782	Linear peptide	FSASARALTDAETKA	70	84	parvalbumin like 2	http://www.ncbi.nlm.nih.gov/protein/ACH71040.1	Sal s 1	http://www.uniprot.org/uniprot/Q91482	Salmo salar	http://purl.obolibrary.org/obo/NCBITaxon_8030	Salmo salar	http://purl.obolibrary.org/obo/NCBITaxon_8030
https://www.iedb.org/epitope/158796	Linear peptide	GLASKSSDDVKKAFY	34	48	parvalbumin like 2	http://www.ncbi.nlm.nih.gov/protein/ACH71040.1	Sal s 1	http://www.uniprot.org/uniprot/Q91482	Salmo salar	http://purl.obolibrary.org/obo/NCBITaxon_8030	Salmo salar	http://purl.obolibrary.org/obo/NCBITaxon_8030
https://www.iedb.org/epitope/158833	Linear peptide	IEEDELKLFLQNFSA	58	72	parvalbumin like 2	http://www.ncbi.nlm.nih.gov/protein/ACH71040.1	Sal s 1	http://www.uniprot.org/uniprot/Q91482	Salmo salar	http://purl.obolibrary.org/obo/NCBITaxon_8030	Salmo salar	http://purl.obolibrary.org/obo/NCBITaxon_8030
https://www.iedb.org/epitope/158835	Linear peptide	IGVDEFAAMIKG	97	108	parvalbumin like 2	http://www.ncbi.nlm.nih.gov/protein/ACH71040.1	Sal s 1	http://www.uniprot.org/uniprot/Q91482	Salmo salar	http://purl.obolibrary.org/obo/NCBITaxon_8030	Salmo salar	http://purl.obolibrary.org/obo/NCBITaxon_8030
https://www.iedb.org/epitope/158876	Linear peptide	KDGDGMIGVDEFAAM	91	105	parvalbumin like 2	http://www.ncbi.nlm.nih.gov/protein/ACH71040.1	Sal s 1	http://www.uniprot.org/uniprot/Q91482	Salmo salar	http://purl.obolibrary.org/obo/NCBITaxon_8030	Salmo salar	http://purl.obolibrary.org/obo/NCBITaxon_8030
https://www.iedb.org/epitope/158887	Linear peptide	KLFLQNFSASARALT	64	78	parvalbumin like 2	http://www.ncbi.nlm.nih.gov/protein/ACH71040.1	Sal s 1	http://www.uniprot.org/uniprot/Q91482	Salmo salar	http://purl.obolibrary.org/obo/NCBITaxon_8030	Salmo salar	http://purl.obolibrary.org/obo/NCBITaxon_8030
https://www.iedb.org/epitope/158980	Linear peptide	LQNFSASARALTDAE	67	81	parvalbumin like 2	http://www.ncbi.nlm.nih.gov/protein/ACH71040.1	Sal s 1	http://www.uniprot.org/uniprot/Q91482	Salmo salar	http://purl.obolibrary.org/obo/NCBITaxon_8030	Salmo salar	http://purl.obolibrary.org/obo/NCBITaxon_8030
https://www.iedb.org/epitope/159016	Linear peptide	MSFAGLNDADVAAAL	1	15	parvalbumin like 2	http://www.ncbi.nlm.nih.gov/protein/ACH71040.1	Sal s 1	http://www.uniprot.org/uniprot/Q91482	Salmo salar	http://purl.obolibrary.org/obo/NCBITaxon_8030	Salmo salar	http://purl.obolibrary.org/obo/NCBITaxon_8030
https://www.iedb.org/epitope/159018	Linear peptide	NDADVAAALAACTAA	7	21	parvalbumin like 2	http://www.ncbi.nlm.nih.gov/protein/ACH71040.1	Sal s 1	http://www.uniprot.org/uniprot/Q91482	Salmo salar	http://purl.obolibrary.org/obo/NCBITaxon_8030	Salmo salar	http://purl.obolibrary.org/obo/NCBITaxon_8030
https://www.iedb.org/epitope/159021	Linear peptide	NHKAFFAKVGLASKS	25	39	parvalbumin like 2	http://www.ncbi.nlm.nih.gov/protein/ACH71040.1	Sal s 1	http://www.uniprot.org/uniprot/Q91482	Salmo salar	http://purl.obolibrary.org/obo/NCBITaxon_8030	Salmo salar	http://purl.obolibrary.org/obo/NCBITaxon_8030
https://www.iedb.org/epitope/159054	Linear peptide	QDKSGFIEEDELKLF	52	66	parvalbumin like 2	http://www.ncbi.nlm.nih.gov/protein/ACH71040.1	Sal s 1	http://www.uniprot.org/uniprot/Q91482	Salmo salar	http://purl.obolibrary.org/obo/NCBITaxon_8030	Salmo salar	http://purl.obolibrary.org/obo/NCBITaxon_8030
https://www.iedb.org/epitope/159088	Linear peptide	SARALTDAETKAFLA	73	87	parvalbumin like 2	http://www.ncbi.nlm.nih.gov/protein/ACH71040.1	Sal s 1	http://www.uniprot.org/uniprot/Q91482	Salmo salar	http://purl.obolibrary.org/obo/NCBITaxon_8030	Salmo salar	http://purl.obolibrary.org/obo/NCBITaxon_8030
https://www.iedb.org/epitope/159090	Linear peptide	SDDVKKAFYVIDQDK	40	54	parvalbumin like 2	http://www.ncbi.nlm.nih.gov/protein/ACH71040.1	Sal s 1	http://www.uniprot.org/uniprot/Q91482	Salmo salar	http://purl.obolibrary.org/obo/NCBITaxon_8030	Salmo salar	http://purl.obolibrary.org/obo/NCBITaxon_8030
https://www.iedb.org/epitope/159091	Linear peptide	SGFIEEDELKLFLQN	55	69	parvalbumin like 2	http://www.ncbi.nlm.nih.gov/protein/ACH71040.1	Sal s 1	http://www.uniprot.org/uniprot/Q91482	Salmo salar	http://purl.obolibrary.org/obo/NCBITaxon_8030	Salmo salar	http://purl.obolibrary.org/obo/NCBITaxon_8030
https://www.iedb.org/epitope/159098	Linear peptide	SKSSDDVKKAFYVID	37	51	parvalbumin like 2	http://www.ncbi.nlm.nih.gov/protein/ACH71040.1	Sal s 1	http://www.uniprot.org/uniprot/Q91482	Salmo salar	http://purl.obolibrary.org/obo/NCBITaxon_8030	Salmo salar	http://purl.obolibrary.org/obo/NCBITaxon_8030
https://www.iedb.org/epitope/159144	Linear peptide	TAADSFNHKAFFAKV	19	33	parvalbumin like 2	http://www.ncbi.nlm.nih.gov/protein/ACH71040.1	Sal s 1	http://www.uniprot.org/uniprot/Q91482	Salmo salar	http://purl.obolibrary.org/obo/NCBITaxon_8030	Salmo salar	http://purl.obolibrary.org/obo/NCBITaxon_8030
https://www.iedb.org/epitope/159147	Linear peptide	TKAFLADGDKDGDGM	82	96	parvalbumin like 2	http://www.ncbi.nlm.nih.gov/protein/ACH71040.1	Sal s 1	http://www.uniprot.org/uniprot/Q91482	Salmo salar	http://purl.obolibrary.org/obo/NCBITaxon_8030	Salmo salar	http://purl.obolibrary.org/obo/NCBITaxon_8030
https://www.iedb.org/epitope/159182	Linear peptide	VIDQDKSGFIEEDEL	49	63	parvalbumin like 2	http://www.ncbi.nlm.nih.gov/protein/ACH71040.1	Sal s 1	http://www.uniprot.org/uniprot/Q91482	Salmo salar	http://purl.obolibrary.org/obo/NCBITaxon_8030	Salmo salar	http://purl.obolibrary.org/obo/NCBITaxon_8030
https://www.iedb.org/epitope/159186	Linear peptide	VKKAFYVIDQDKSGF	43	57	parvalbumin like 2	http://www.ncbi.nlm.nih.gov/protein/ACH71040.1	Sal s 1	http://www.uniprot.org/uniprot/Q91482	Salmo salar	http://purl.obolibrary.org/obo/NCBITaxon_8030	Salmo salar	http://purl.obolibrary.org/obo/NCBITaxon_8030
https://www.iedb.org/epitope/189611	Linear peptide	EDELKLFLQNFSAGA	61	75	parvalbumin beta	http://www.ncbi.nlm.nih.gov/protein/CAM56786.1	Gad m 1	http://www.uniprot.org/uniprot/Q90YL0	Gadus morhua	http://purl.obolibrary.org/obo/NCBITaxon_8049	Gadus morhua	http://purl.obolibrary.org/obo/NCBITaxon_8049
https://www.iedb.org/epitope/189634	Linear peptide	FVEEDELKLFLQNFS	58	72	parvalbumin beta	http://www.ncbi.nlm.nih.gov/protein/CAM56786.1	Gad m 1	http://www.uniprot.org/uniprot/Q90YL0	Gadus morhua	http://purl.obolibrary.org/obo/NCBITaxon_8049	Gadus morhua	http://purl.obolibrary.org/obo/NCBITaxon_8049
https://www.iedb.org/epitope/189701	Linear peptide	KSDFVEEDELKLFLQ	55	69	parvalbumin beta	http://www.ncbi.nlm.nih.gov/protein/CAM56786.1	Gad m 1	http://www.uniprot.org/uniprot/Q90YL0	Gadus morhua	http://purl.obolibrary.org/obo/NCBITaxon_8049	Gadus morhua	http://purl.obolibrary.org/obo/NCBITaxon_8049
https://www.iedb.org/epitope/189719	Linear peptide	LKLFLQNFSAGARAL	64	78	parvalbumin beta	http://www.ncbi.nlm.nih.gov/protein/CAM56786.1	Gad m 1	http://www.uniprot.org/uniprot/Q90YL0	Gadus morhua	http://purl.obolibrary.org/obo/NCBITaxon_8049	Gadus morhua	http://purl.obolibrary.org/obo/NCBITaxon_8049
https://www.iedb.org/epitope/566180	Linear peptide	AACKAEGSFDHK	17	28	parvalbumin beta	http://www.ncbi.nlm.nih.gov/protein/CAM56786.1	Gad m 1	http://www.uniprot.org/uniprot/Q90YL0	Gadus morhua	http://purl.obolibrary.org/obo/NCBITaxon_8049	Gadus morhua	http://purl.obolibrary.org/obo/NCBITaxon_8049
https://www.iedb.org/epitope/566183	Linear peptide	AAKSSADIKKVF	37	48	parvalbumin beta	http://www.ncbi.nlm.nih.gov/protein/CAM56786.1	Gad m 1	http://www.uniprot.org/uniprot/Q90YL0	Gadus morhua	http://purl.obolibrary.org/obo/NCBITaxon_8049	Gadus morhua	http://purl.obolibrary.org/obo/NCBITaxon_8049
https://www.iedb.org/epitope/566184	Linear peptide	AEGSFDHKAFFT	21	32	parvalbumin beta	http://www.ncbi.nlm.nih.gov/protein/CAM56786.1	Gad m 1	http://www.uniprot.org/uniprot/Q90YL0	Gadus morhua	http://purl.obolibrary.org/obo/NCBITaxon_8049	Gadus morhua	http://purl.obolibrary.org/obo/NCBITaxon_8049
https://www.iedb.org/epitope/566186	Linear peptide	AETKVFLKAGDS	81	92	parvalbumin beta	http://www.ncbi.nlm.nih.gov/protein/CAM56786.1	Gad m 1	http://www.uniprot.org/uniprot/Q90YL0	Gadus morhua	http://purl.obolibrary.org/obo/NCBITaxon_8049	Gadus morhua	http://purl.obolibrary.org/obo/NCBITaxon_8049
https://www.iedb.org/epitope/566188	Linear peptide	AGARALSDAETK	73	84	parvalbumin beta	http://www.ncbi.nlm.nih.gov/protein/CAM56786.1	Gad m 1	http://www.uniprot.org/uniprot/Q90YL0	Gadus morhua	http://purl.obolibrary.org/obo/NCBITaxon_8049	Gadus morhua	http://purl.obolibrary.org/obo/NCBITaxon_8049
https://www.iedb.org/epitope/566189	Linear peptide	AGDSDGDGKIGV	89	100	parvalbumin beta	http://www.ncbi.nlm.nih.gov/protein/CAM56786.1	Gad m 1	http://www.uniprot.org/uniprot/Q90YL0	Gadus morhua	http://purl.obolibrary.org/obo/NCBITaxon_8049	Gadus morhua	http://purl.obolibrary.org/obo/NCBITaxon_8049
https://www.iedb.org/epitope/566193	Linear peptide	ALAACKAEGSFD	15	26	parvalbumin beta	http://www.ncbi.nlm.nih.gov/protein/CAM56786.1	Gad m 1	http://www.uniprot.org/uniprot/Q90YL0	Gadus morhua	http://purl.obolibrary.org/obo/NCBITaxon_8049	Gadus morhua	http://purl.obolibrary.org/obo/NCBITaxon_8049
https://www.iedb.org/epitope/566195	Linear peptide	ALSDAETKVFLK	77	88	parvalbumin beta	http://www.ncbi.nlm.nih.gov/protein/CAM56786.1	Gad m 1	http://www.uniprot.org/uniprot/Q90YL0	Gadus morhua	http://purl.obolibrary.org/obo/NCBITaxon_8049	Gadus morhua	http://purl.obolibrary.org/obo/NCBITaxon_8049
https://www.iedb.org/epitope/566200	Linear peptide	ARALSDAETKVF	75	86	parvalbumin beta	http://www.ncbi.nlm.nih.gov/protein/CAM56786.1	Gad m 1	http://www.uniprot.org/uniprot/Q90YL0	Gadus morhua	http://purl.obolibrary.org/obo/NCBITaxon_8049	Gadus morhua	http://purl.obolibrary.org/obo/NCBITaxon_8049
https://www.iedb.org/epitope/566209	Linear peptide	CKAEGSFDHKAF	19	30	parvalbumin beta	http://www.ncbi.nlm.nih.gov/protein/CAM56786.1	Gad m 1	http://www.uniprot.org/uniprot/Q90YL0	Gadus morhua	http://purl.obolibrary.org/obo/NCBITaxon_8049	Gadus morhua	http://purl.obolibrary.org/obo/NCBITaxon_8049
https://www.iedb.org/epitope/566214	Linear peptide	DADITAALAACK	9	20	parvalbumin beta	http://www.ncbi.nlm.nih.gov/protein/CAM56786.1	Gad m 1	http://www.uniprot.org/uniprot/Q90YL0	Gadus morhua	http://purl.obolibrary.org/obo/NCBITaxon_8049	Gadus morhua	http://purl.obolibrary.org/obo/NCBITaxon_8049
https://www.iedb.org/epitope/566217	Linear peptide	DFVEEDELKLFL	57	68	parvalbumin beta	http://www.ncbi.nlm.nih.gov/protein/CAM56786.1	Gad m 1	http://www.uniprot.org/uniprot/Q90YL0	Gadus morhua	http://purl.obolibrary.org/obo/NCBITaxon_8049	Gadus morhua	http://purl.obolibrary.org/obo/NCBITaxon_8049
https://www.iedb.org/epitope/566218	Linear peptide	DGDGKIGVDEFG	93	104	parvalbumin beta	http://www.ncbi.nlm.nih.gov/protein/CAM56786.1	Gad m 1	http://www.uniprot.org/uniprot/Q90YL0	Gadus morhua	http://purl.obolibrary.org/obo/NCBITaxon_8049	Gadus morhua	http://purl.obolibrary.org/obo/NCBITaxon_8049
https://www.iedb.org/epitope/566220	Linear peptide	DGKIGVDEFGAM	95	106	parvalbumin beta	http://www.ncbi.nlm.nih.gov/protein/CAM56786.1	Gad m 1	http://www.uniprot.org/uniprot/Q90YL0	Gadus morhua	http://purl.obolibrary.org/obo/NCBITaxon_8049	Gadus morhua	http://purl.obolibrary.org/obo/NCBITaxon_8049
https://www.iedb.org/epitope/566222	Linear peptide	DIKKVFEIIDQD	43	54	parvalbumin beta	http://www.ncbi.nlm.nih.gov/protein/CAM56786.1	Gad m 1	http://www.uniprot.org/uniprot/Q90YL0	Gadus morhua	http://purl.obolibrary.org/obo/NCBITaxon_8049	Gadus morhua	http://purl.obolibrary.org/obo/NCBITaxon_8049
https://www.iedb.org/epitope/566229	Linear peptide	DSDGDGKIGVDE	91	102	parvalbumin beta	http://www.ncbi.nlm.nih.gov/protein/CAM56786.1	Gad m 1	http://www.uniprot.org/uniprot/Q90YL0	Gadus morhua	http://purl.obolibrary.org/obo/NCBITaxon_8049	Gadus morhua	http://purl.obolibrary.org/obo/NCBITaxon_8049
https://www.iedb.org/epitope/566235	Linear peptide	EIIDQDKSDFVE	49	60	parvalbumin beta	http://www.ncbi.nlm.nih.gov/protein/CAM56786.1	Gad m 1	http://www.uniprot.org/uniprot/Q90YL0	Gadus morhua	http://purl.obolibrary.org/obo/NCBITaxon_8049	Gadus morhua	http://purl.obolibrary.org/obo/NCBITaxon_8049
https://www.iedb.org/epitope/566254	Linear peptide	FSAGARALSDAE	71	82	parvalbumin beta	http://www.ncbi.nlm.nih.gov/protein/CAM56786.1	Gad m 1	http://www.uniprot.org/uniprot/Q90YL0	Gadus morhua	http://purl.obolibrary.org/obo/NCBITaxon_8049	Gadus morhua	http://purl.obolibrary.org/obo/NCBITaxon_8049
https://www.iedb.org/epitope/566263	Linear peptide	GILNDADITAAL	5	16	parvalbumin beta	http://www.ncbi.nlm.nih.gov/protein/CAM56786.1	Gad m 1	http://www.uniprot.org/uniprot/Q90YL0	Gadus morhua	http://purl.obolibrary.org/obo/NCBITaxon_8049	Gadus morhua	http://purl.obolibrary.org/obo/NCBITaxon_8049
https://www.iedb.org/epitope/566265	Linear peptide	GLAAKSSADIKK	35	46	parvalbumin beta	http://www.ncbi.nlm.nih.gov/protein/CAM56786.1	Gad m 1	http://www.uniprot.org/uniprot/Q90YL0	Gadus morhua	http://purl.obolibrary.org/obo/NCBITaxon_8049	Gadus morhua	http://purl.obolibrary.org/obo/NCBITaxon_8049
https://www.iedb.org/epitope/566289	Linear peptide	IDQDKSDFVEED	51	62	parvalbumin beta	http://www.ncbi.nlm.nih.gov/protein/CAM56786.1	Gad m 1	http://www.uniprot.org/uniprot/Q90YL0	Gadus morhua	http://purl.obolibrary.org/obo/NCBITaxon_8049	Gadus morhua	http://purl.obolibrary.org/obo/NCBITaxon_8049
https://www.iedb.org/epitope/566294	Linear peptide	IGVDEFGAMIKA	98	109	parvalbumin beta	http://www.ncbi.nlm.nih.gov/protein/CAM56786.1	Gad m 1	http://www.uniprot.org/uniprot/Q90YL0	Gadus morhua	http://purl.obolibrary.org/obo/NCBITaxon_8049	Gadus morhua	http://purl.obolibrary.org/obo/NCBITaxon_8049
https://www.iedb.org/epitope/566306	Linear peptide	KIGVDEFGAMIK	97	108	parvalbumin beta	http://www.ncbi.nlm.nih.gov/protein/CAM56786.1	Gad m 1	http://www.uniprot.org/uniprot/Q90YL0	Gadus morhua	http://purl.obolibrary.org/obo/NCBITaxon_8049	Gadus morhua	http://purl.obolibrary.org/obo/NCBITaxon_8049
https://www.iedb.org/epitope/566308	Linear peptide	KKVFEIIDQDKS	45	56	parvalbumin beta	http://www.ncbi.nlm.nih.gov/protein/CAM56786.1	Gad m 1	http://www.uniprot.org/uniprot/Q90YL0	Gadus morhua	http://purl.obolibrary.org/obo/NCBITaxon_8049	Gadus morhua	http://purl.obolibrary.org/obo/NCBITaxon_8049
https://www.iedb.org/epitope/566313	Linear peptide	KSDFVEEDELKL	55	66	parvalbumin beta	http://www.ncbi.nlm.nih.gov/protein/CAM56786.1	Gad m 1	http://www.uniprot.org/uniprot/Q90YL0	Gadus morhua	http://purl.obolibrary.org/obo/NCBITaxon_8049	Gadus morhua	http://purl.obolibrary.org/obo/NCBITaxon_8049
https://www.iedb.org/epitope/566314	Linear peptide	KSSADIKKVFEI	39	50	parvalbumin beta	http://www.ncbi.nlm.nih.gov/protein/CAM56786.1	Gad m 1	http://www.uniprot.org/uniprot/Q90YL0	Gadus morhua	http://purl.obolibrary.org/obo/NCBITaxon_8049	Gadus morhua	http://purl.obolibrary.org/obo/NCBITaxon_8049
https://www.iedb.org/epitope/566316	Linear peptide	KVGLAAKSSADI	33	44	parvalbumin beta	http://www.ncbi.nlm.nih.gov/protein/CAM56786.1	Gad m 1	http://www.uniprot.org/uniprot/Q90YL0	Gadus morhua	http://purl.obolibrary.org/obo/NCBITaxon_8049	Gadus morhua	http://purl.obolibrary.org/obo/NCBITaxon_8049
https://www.iedb.org/epitope/566328	Linear peptide	LKAGDSDGDGKI	87	98	parvalbumin beta	http://www.ncbi.nlm.nih.gov/protein/CAM56786.1	Gad m 1	http://www.uniprot.org/uniprot/Q90YL0	Gadus morhua	http://purl.obolibrary.org/obo/NCBITaxon_8049	Gadus morhua	http://purl.obolibrary.org/obo/NCBITaxon_8049
https://www.iedb.org/epitope/566335	Linear peptide	LNDADITAALAA	7	18	parvalbumin beta	http://www.ncbi.nlm.nih.gov/protein/CAM56786.1	Gad m 1	http://www.uniprot.org/uniprot/Q90YL0	Gadus morhua	http://purl.obolibrary.org/obo/NCBITaxon_8049	Gadus morhua	http://purl.obolibrary.org/obo/NCBITaxon_8049
https://www.iedb.org/epitope/566378	Linear peptide	QDKSDFVEEDEL	53	64	parvalbumin beta	http://www.ncbi.nlm.nih.gov/protein/CAM56786.1	Gad m 1	http://www.uniprot.org/uniprot/Q90YL0	Gadus morhua	http://purl.obolibrary.org/obo/NCBITaxon_8049	Gadus morhua	http://purl.obolibrary.org/obo/NCBITaxon_8049
https://www.iedb.org/epitope/566386	Linear peptide	QNFSAGARALSD	69	80	parvalbumin beta	http://www.ncbi.nlm.nih.gov/protein/CAM56786.1	Gad m 1	http://www.uniprot.org/uniprot/Q90YL0	Gadus morhua	http://purl.obolibrary.org/obo/NCBITaxon_8049	Gadus morhua	http://purl.obolibrary.org/obo/NCBITaxon_8049
https://www.iedb.org/epitope/566402	Linear peptide	SADIKKVFEIID	41	52	parvalbumin beta	http://www.ncbi.nlm.nih.gov/protein/CAM56786.1	Gad m 1	http://www.uniprot.org/uniprot/Q90YL0	Gadus morhua	http://purl.obolibrary.org/obo/NCBITaxon_8049	Gadus morhua	http://purl.obolibrary.org/obo/NCBITaxon_8049
https://www.iedb.org/epitope/566407	Linear peptide	SDAETKVFLKAG	79	90	parvalbumin beta	http://www.ncbi.nlm.nih.gov/protein/CAM56786.1	Gad m 1	http://www.uniprot.org/uniprot/Q90YL0	Gadus morhua	http://purl.obolibrary.org/obo/NCBITaxon_8049	Gadus morhua	http://purl.obolibrary.org/obo/NCBITaxon_8049
https://www.iedb.org/epitope/566437	Linear peptide	TKVFLKAGDSDG	83	94	parvalbumin beta	http://www.ncbi.nlm.nih.gov/protein/CAM56786.1	Gad m 1	http://www.uniprot.org/uniprot/Q90YL0	Gadus morhua	http://purl.obolibrary.org/obo/NCBITaxon_8049	Gadus morhua	http://purl.obolibrary.org/obo/NCBITaxon_8049
https://www.iedb.org/epitope/566452	Linear peptide	VEEDELKLFLQN	59	70	parvalbumin beta	http://www.ncbi.nlm.nih.gov/protein/CAM56786.1	Gad m 1	http://www.uniprot.org/uniprot/Q90YL0	Gadus morhua	http://purl.obolibrary.org/obo/NCBITaxon_8049	Gadus morhua	http://purl.obolibrary.org/obo/NCBITaxon_8049
https://www.iedb.org/epitope/566453	Linear peptide	VFEIIDQDKSDF	47	58	parvalbumin beta	http://www.ncbi.nlm.nih.gov/protein/CAM56786.1	Gad m 1	http://www.uniprot.org/uniprot/Q90YL0	Gadus morhua	http://purl.obolibrary.org/obo/NCBITaxon_8049	Gadus morhua	http://purl.obolibrary.org/obo/NCBITaxon_8049
https://www.iedb.org/epitope/566454	Linear peptide	VFLKAGDSDGDG	85	96	parvalbumin beta	http://www.ncbi.nlm.nih.gov/protein/CAM56786.1	Gad m 1	http://www.uniprot.org/uniprot/Q90YL0	Gadus morhua	http://purl.obolibrary.org/obo/NCBITaxon_8049	Gadus morhua	http://purl.obolibrary.org/obo/NCBITaxon_8049
https://www.iedb.org/epitope/641956	Linear peptide	EDELKLFLQNFSAGARALTD	61	80	parvalbumin	http://www.ncbi.nlm.nih.gov/protein/CAC83658.1	Cyp c 1	http://www.uniprot.org/uniprot/Q8UUS3	Cyprinus carpio	http://purl.obolibrary.org/obo/NCBITaxon_7962	Cyprinus carpio	http://purl.obolibrary.org/obo/NCBITaxon_7962
https://www.iedb.org/epitope/642504	Linear peptide	FAKVGLSAKTPDDIKKAFAV	31	50	parvalbumin	http://www.ncbi.nlm.nih.gov/protein/CAC83658.1	Cyp c 1	http://www.uniprot.org/uniprot/Q8UUS3	Cyprinus carpio	http://purl.obolibrary.org/obo/NCBITaxon_7962	Cyprinus carpio	http://purl.obolibrary.org/obo/NCBITaxon_7962
https://www.iedb.org/epitope/643348	Linear peptide	GDSDGDGKIGVDEFAALVKA	90	109	parvalbumin	http://www.ncbi.nlm.nih.gov/protein/CAC83658.1	Cyp c 1	http://www.uniprot.org/uniprot/Q8UUS3	Cyprinus carpio	http://purl.obolibrary.org/obo/NCBITaxon_7962	Cyprinus carpio	http://purl.obolibrary.org/obo/NCBITaxon_7962
https://www.iedb.org/epitope/645446	Linear peptide	KAFAVIDQDKSGFIEEDELK	46	65	parvalbumin	http://www.ncbi.nlm.nih.gov/protein/CAC83658.1	Cyp c 1	http://www.uniprot.org/uniprot/Q8UUS3	Cyprinus carpio	http://purl.obolibrary.org/obo/NCBITaxon_7962	Cyprinus carpio	http://purl.obolibrary.org/obo/NCBITaxon_7962
https://www.iedb.org/epitope/647185	Linear peptide	LQGCQAADSFDYKSFFAKVG	16	35	parvalbumin	http://www.ncbi.nlm.nih.gov/protein/CAC83658.1	Cyp c 1	http://www.uniprot.org/uniprot/Q8UUS3	Cyprinus carpio	http://purl.obolibrary.org/obo/NCBITaxon_7962	Cyprinus carpio	http://purl.obolibrary.org/obo/NCBITaxon_7962
https://www.iedb.org/epitope/647541	Linear peptide	MAFAGILNDADITAALQGCQ	1	20	parvalbumin	http://www.ncbi.nlm.nih.gov/protein/CAC83658.1	Cyp c 1	http://www.uniprot.org/uniprot/Q8UUS3	Cyprinus carpio	http://purl.obolibrary.org/obo/NCBITaxon_7962	Cyprinus carpio	http://purl.obolibrary.org/obo/NCBITaxon_7962
https://www.iedb.org/epitope/648866	Linear peptide	RALTDAETKAFLKAGDSDGD	76	95	parvalbumin	http://www.ncbi.nlm.nih.gov/protein/CAC83658.1	Cyp c 1	http://www.uniprot.org/uniprot/Q8UUS3	Cyprinus carpio	http://purl.obolibrary.org/obo/NCBITaxon_7962	Cyprinus carpio	http://purl.obolibrary.org/obo/NCBITaxon_7962
https://www.iedb.org/epitope/802734	Linear peptide	IQLVEEELDRAQER	92	105	PREDICTED: tropomyosin alpha-1 chain isoform X1 [Larimichthys crocea]	http://www.ncbi.nlm.nih.gov/protein/XP_019127831.1			Larimichthys crocea	http://purl.obolibrary.org/obo/NCBITaxon_215358	Larimichthys crocea	http://purl.obolibrary.org/obo/NCBITaxon_215358

## Sheet: Query Parameters
Organism: Fish
Include Positive Assays
Include Negative Assays
No MHC assays
Host: Homo sapiens (human)
Disease Data: Allergic Disease
Export Type: Full, all data columns
Date Exported: April 10, 2023
